# Supplementary material for: Pentosidine and Bone Properties in Autosomal Dominant Polycystic Kidney Disease
Source: J Clin Med. 2025 Oct 25;14(21):7577. doi: 10.3390/jcm14217577 (PMC12608610; doi:10.3390/jcm14217577)
Supplement: Supplementary file 1 [file jcm-14-07577-s001.zip]

Archive with 1 entries (1 files):
- jcm-3929200-supplementary.pdf
